# Supplementary material for: A Study on the Interfacial Reactions between Gallium and Cu/Ni/Au(Pd) Multilayer Metallization
Source: Materials (Basel). 2023 Sep 13;16(18):6186. doi: 10.3390/ma16186186 (PMC10532968; doi:10.3390/ma16186186)
Supplement: Supplementary file 1 [file materials-16-06186-s001.zip]

Archive with 1 entries (1 files):
- materials-2597811-supplementary.pdf
